# Supplementary material for: Hydrophilic interaction liquid chromatography coupled with tandem mass spectrometry method for quantification of five phospholipid classes in various matrices
Source: MethodsX. 2023 Jan 18;10:102026. doi: 10.1016/j.mex.2023.102026 (PMC9883239; doi:10.1016/j.mex.2023.102026)
Supplement: Supplementary Materials [file mmc1.xlsx]

## Sheet: PC
		Q1	Q3
PC(14:0_14:0)+AcO		736	227
PC(14:0_16:0)+AcO		764	255
PC(14:0_16:1)+AcO		762	253
PC(14:0_16:2)+AcO		760	251
PC(14:0_16:3)+AcO		758	249
PC(14:0_18:0)+AcO		792	283
PC(14:0_18:1)+AcO		790	281
PC(14:0_18:2)+AcO		788	279
PC(14:0_18:3)+AcO		786	277
PC(14:0_20:0)+AcO		820	311
PC(14:0_20:1)+AcO		818	309
PC(14:0_20:2)+AcO		816	307
PC(14:0_20:3)+AcO		814	305
PC(14:0_20:4)+AcO		812	303
PC(14:0_20:5)+AcO		810	301
PC(14:0_22:4)+AcO		840	331
PC(14:0_22:5)+AcO		838	329
PC(14:0_22:6)+AcO		836	327
PC(16:0_16:0)+AcO		792	255
PC(16:0_16:1)+AcO		790	253
PC(16:0_16:2)+AcO		788	251
PC(16:0_16:3)+AcO		786	249
PC(16:0_18:0)+AcO		820	283
PC(16:0_18:1)+AcO		818	281
PC(16:0_18:2)+AcO		816	279
PC(16:0_18:3)+AcO		814	277
PC(16:0_20:0)+AcO		848	311
PC(16:0_20:1)+AcO		846	309
PC(16:0_20:2)+AcO		844	307
PC(16:0_20:3)+AcO		842	305
PC(16:0_20:4)+AcO		840	303
PC(16:0_20:5)+AcO		838	301
PC(16:0_22:4)+AcO		868	331
PC(16:0_22:5)+AcO		866	329
PC(16:0_22:6)+AcO		864	327
PC(16:1_16:1)+AcO		788	253
PC(16:1_16:2)+AcO		786	251
PC(16:1_16:3)+AcO		784	249
PC(16:1_18:0)+AcO		818	283
PC(16:1_18:1)+AcO		816	281
PC(16:1_18:2)+AcO		814	279
PC(16:1_18:3)+AcO		812	277
PC(16:1_20:0)+AcO		846	311
PC(16:1_20:1)+AcO		844	309
PC(16:1_20:2)+AcO		842	307
PC(16:1_20:3)+AcO		840	305
PC(16:1_20:4)+AcO		838	303
PC(16:1_20:5)+AcO		836	301
PC(16:1_22:4)+AcO		866	331
PC(16:1_22:5)+AcO		864	329
PC(16:1_22:6)+AcO		862	327
PC(16:2_16:2)+AcO		784	251
PC(16:2_16:3)+AcO		782	249
PC(16:2_18:0)+AcO		816	283
PC(16:2_18:1)+AcO		814	281
PC(16:2_18:2)+AcO		812	279
PC(16:2_18:3)+AcO		810	277
PC(16:2_20:0)+AcO		844	311
PC(16:2_20:1)+AcO		842	309
PC(16:2_20:2)+AcO		840	307
PC(16:2_20:3)+AcO		838	305
PC(16:2_20:4)+AcO		836	303
PC(16:2_20:5)+AcO		834	301
PC(16:2_22:4)+AcO		864	331
PC(16:2_22:5)+AcO		862	329
PC(16:2_22:6)+AcO		860	327
PC(16:3_16:3)+AcO		780	249
PC(16:3_18:0)+AcO		814	283
PC(16:3_18:1)+AcO		812	281
PC(16:3_18:2)+AcO		810	279
PC(16:3_18:3)+AcO		808	277
PC(16:3_20:0)+AcO		842	311
PC(16:3_20:1)+AcO		840	309
PC(16:3_20:2)+AcO		838	307
PC(16:3_20:3)+AcO		836	305
PC(16:3_20:4)+AcO		834	303
PC(16:3_20:5)+AcO		832	301
PC(16:3_22:4)+AcO		862	331
PC(16:3_22:5)+AcO		860	329
PC(16:3_22:6)+AcO		858	327
PC(18:0_18:0)+AcO		848	283
PC(18:0_18:1)+AcO		846	281
PC(18:0_18:2)+AcO		844	279
PC(18:0_18:3)+AcO		842	277
PC(18:0_20:0)+AcO		876	311
PC(18:0_20:1)+AcO		874	309
PC(18:0_20:2)+AcO		872	307
PC(18:0_20:3)+AcO		870	305
PC(18:0_20:4)+AcO		868	303
PC(18:0_20:5)+AcO		866	301
PC(18:0_22:4)+AcO		896	331
PC(18:0_22:5)+AcO		894	329
PC(18:0_22:6)+AcO		892	327
PC(18:1_18:1)+AcO		844	281
PC(18:1_18:2)+AcO		842	279
PC(18:1_18:3)+AcO		840	277
PC(18:1_20:0)+AcO		874	311
PC(18:1_20:1)+AcO		872	309
PC(18:1_20:2)+AcO		870	307
PC(18:1_20:3)+AcO		868	305
PC(18:1_20:4)+AcO		866	303
PC(18:1_20:5)+AcO		864	301
PC(18:1_22:4)+AcO		894	331
PC(18:1_22:5)+AcO		892	329
PC(18:1_22:6)+AcO		890	327
PC(18:2_18:2)+AcO		840	279
PC(18:2_18:3)+AcO		838	277
PC(18:2_20:0)+AcO		872	311
PC(18:2_20:1)+AcO		870	309
PC(18:2_20:2)+AcO		868	307
PC(18:2_20:3)+AcO		866	305
PC(18:2_20:4)+AcO		864	303
PC(18:2_20:5)+AcO		862	301
PC(18:2_22:4)+AcO		892	331
PC(18:2_22:5)+AcO		890	329
PC(18:2_22:6)+AcO		888	327
PC(18:3_18:3)+AcO		836	277
PC(18:3_20:0)+AcO		870	311
PC(18:3_20:1)+AcO		868	309
PC(18:3_20:2)+AcO		866	307
PC(18:3_20:3)+AcO		864	305
PC(18:3_20:4)+AcO		862	303
PC(18:3_20:5)+AcO		860	301
PC(18:3_22:4)+AcO		890	331
PC(18:3_22:5)+AcO		888	329
PC(18:3_22:6)+AcO		886	327
PC(20:0_20:0)+AcO		904	311
PC(20:0_20:1)+AcO		902	309
PC(20:0_20:2)+AcO		900	307
PC(20:0_20:3)+AcO		898	305
PC(20:0_20:4)+AcO		896	303
PC(20:0_20:5)+AcO		894	301
PC(20:0_22:4)+AcO		924	331
PC(20:0_22:5)+AcO		922	329
PC(20:0_22:6)+AcO		920	327
PC(20:1_20:1)+AcO		900	309
PC(20:1_20:2)+AcO		898	307
PC(20:1_20:3)+AcO		896	305
PC(20:1_20:4)+AcO		894	303
PC(20:1_20:5)+AcO		892	301
PC(20:1_22:4)+AcO		922	331
PC(20:1_22:5)+AcO		920	329
PC(20:1_22:6)+AcO		918	327
PC(20:2_20:2)+AcO		896	307
PC(20:2_20:3)+AcO		894	305
PC(20:2_20:4)+AcO		892	303
PC(20:2_20:5)+AcO		890	301
PC(20:2_22:4)+AcO		920	331
PC(20:2_22:5)+AcO		918	329
PC(20:2_22:6)+AcO		916	327
PC(20:3_20:3)+AcO		892	305
PC(20:3_20:4)+AcO		890	303
PC(20:3_20:5)+AcO		888	301
PC(20:3_22:4)+AcO		918	331
PC(20:3_22:5)+AcO		916	329
PC(20:3_22:6)+AcO		914	327
PC(20:4_20:4)+AcO		888	303
PC(20:4_20:5)+AcO		886	301
PC(20:4_22:4)+AcO		916	331
PC(20:4_22:5)+AcO		914	329
PC(20:4_22:6)+AcO		912	327
PC(20:5_20:5)+AcO		884	301
PC(20:5_22:4)+AcO		914	331
PC(20:5_22:5)+AcO		912	329
PC(20:5_22:6)+AcO		910	327
PC(22:4_22:4)+AcO		944	331
PC(22:4_22:5)+AcO		942	329
PC(22:4_22:6)+AcO		940	327
PC(22:5_22:5)+AcO		940	329
PC(22:5_22:6)+AcO		938	327
PC(22:6_22:6)+AcO		936	327
IS_PC(17:0_17:0)+AcO		820	269

## Sheet: PE
		Q1	Q3
PE(14:0_14:0)-H		634	227
PE(14:0_16:0)-H		662	255
PE(14:0_16:1)-H		660	253
PE(14:0_16:2)-H		658	251
PE(14:0_16:3)-H		656	249
PE(14:0_18:0)-H		690	283
PE(14:0_18:1)-H		688	281
PE(14:0_18:2)-H		686	279
PE(14:0_18:3)-H		684	277
PE(14:0_20:0)-H		718	311
PE(14:0_20:1)-H		716	309
PE(14:0_20:2)-H		714	307
PE(14:0_20:3)-H		712	305
PE(14:0_20:4)-H		710	303
PE(14:0_20:5)-H		708	301
PE(14:0_22:4)-H		738	331
PE(14:0_22:5)-H		736	329
PE(14:0_22:6)-H		734	327
PE(16:0_16:0)-H		690	255
PE(16:0_16:1)-H		688	253
PE(16:0_16:2)-H		686	251
PE(16:0_16:3)-H		684	249
PE(16:0_18:0)-H		718	283
PE(16:0_18:1)-H		716	281
PE(16:0_18:2)-H		714	279
PE(16:0_18:3)-H		712	277
PE(16:0_20:0)-H		746	311
PE(16:0_20:1)-H		744	309
PE(16:0_20:2)-H		742	307
PE(16:0_20:3)-H		740	305
PE(16:0_20:4)-H		738	303
PE(16:0_20:5)-H		736	301
PE(16:0_22:4)-H		766	331
PE(16:0_22:5)-H		764	329
PE(16:0_22:6)-H		762	327
PE(16:1_16:1)-H		686	253
PE(16:1_16:2)-H		684	251
PE(16:1_16:3)-H		682	249
PE(16:1_18:0)-H		716	283
PE(16:1_18:1)-H		714	281
PE(16:1_18:2)-H		712	279
PE(16:1_18:3)-H		710	277
PE(16:1_20:0)-H		744	311
PE(16:1_20:1)-H		742	309
PE(16:1_20:2)-H		740	307
PE(16:1_20:3)-H		738	305
PE(16:1_20:4)-H		736	303
PE(16:1_20:5)-H		734	301
PE(16:1_22:4)-H		764	331
PE(16:1_22:5)-H		762	329
PE(16:1_22:6)-H		760	327
PE(16:2_16:2)-H		682	251
PE(16:2_16:3)-H		680	249
PE(16:2_18:0)-H		714	283
PE(16:2_18:1)-H		712	281
PE(16:2_18:2)-H		710	279
PE(16:2_18:3)-H		708	277
PE(16:2_20:0)-H		742	311
PE(16:2_20:1)-H		740	309
PE(16:2_20:2)-H		738	307
PE(16:2_20:3)-H		736	305
PE(16:2_20:4)-H		734	303
PE(16:2_20:5)-H		732	301
PE(16:2_22:4)-H		762	331
PE(16:2_22:5)-H		760	329
PE(16:2_22:6)-H		758	327
PE(16:3_16:3)-H		678	249
PE(16:3_18:0)-H		712	283
PE(16:3_18:1)-H		710	281
PE(16:3_18:2)-H		708	279
PE(16:3_18:3)-H		706	277
PE(16:3_20:0)-H		740	311
PE(16:3_20:1)-H		738	309
PE(16:3_20:2)-H		736	307
PE(16:3_20:3)-H		734	305
PE(16:3_20:4)-H		732	303
PE(16:3_20:5)-H		730	301
PE(16:3_22:4)-H		760	331
PE(16:3_22:5)-H		758	329
PE(16:3_22:6)-H		756	327
PE(18:0_18:0)-H		746	283
PE(18:0_18:1)-H		744	281
PE(18:0_18:2)-H		742	279
PE(18:0_18:3)-H		740	277
PE(18:0_20:0)-H		774	311
PE(18:0_20:1)-H		772	309
PE(18:0_20:2)-H		770	307
PE(18:0_20:3)-H		768	305
PE(18:0_20:4)-H		766	303
PE(18:0_20:5)-H		764	301
PE(18:0_22:4)-H		794	331
PE(18:0_22:5)-H		792	329
PE(18:0_22:6)-H		790	327
PE(18:1_18:1)-H		742	281
PE(18:1_18:2)-H		740	279
PE(18:1_18:3)-H		738	277
PE(18:1_20:0)-H		772	311
PE(18:1_20:1)-H		770	309
PE(18:1_20:2)-H		768	307
PE(18:1_20:3)-H		766	305
PE(18:1_20:4)-H		764	303
PE(18:1_20:5)-H		762	301
PE(18:1_22:4)-H		792	331
PE(18:1_22:5)-H		790	329
PE(18:1_22:6)-H		788	327
PE(18:2_18:2)-H		738	279
PE(18:2_18:3)-H		736	277
PE(18:2_20:0)-H		770	311
PE(18:2_20:1)-H		768	309
PE(18:2_20:2)-H		766	307
PE(18:2_20:3)-H		764	305
PE(18:2_20:4)-H		762	303
PE(18:2_20:5)-H		760	301
PE(18:2_22:4)-H		790	331
PE(18:2_22:5)-H		788	329
PE(18:2_22:6)-H		786	327
PE(18:3_18:3)-H		734	277
PE(18:3_20:0)-H		768	311
PE(18:3_20:1)-H		766	309
PE(18:3_20:2)-H		764	307
PE(18:3_20:3)-H		762	305
PE(18:3_20:4)-H		760	303
PE(18:3_20:5)-H		758	301
PE(18:3_22:4)-H		788	331
PE(18:3_22:5)-H		786	329
PE(18:3_22:6)-H		784	327
PE(20:0_20:0)-H		802	311
PE(20:0_20:1)-H		800	309
PE(20:0_20:2)-H		798	307
PE(20:0_20:3)-H		796	305
PE(20:0_20:4)-H		794	303
PE(20:0_20:5)-H		792	301
PE(20:0_22:4)-H		822	331
PE(20:0_22:5)-H		820	329
PE(20:0_22:6)-H		818	327
PE(20:1_20:1)-H		798	309
PE(20:1_20:2)-H		796	307
PE(20:1_20:3)-H		794	305
PE(20:1_20:4)-H		792	303
PE(20:1_20:5)-H		790	301
PE(20:1_22:4)-H		820	331
PE(20:1_22:5)-H		818	329
PE(20:1_22:6)-H		816	327
PE(20:2_20:2)-H		794	307
PE(20:2_20:3)-H		792	305
PE(20:2_20:4)-H		790	303
PE(20:2_20:5)-H		788	301
PE(20:2_22:4)-H		818	331
PE(20:2_22:5)-H		816	329
PE(20:2_22:6)-H		814	327
PE(20:3_20:3)-H		790	305
PE(20:3_20:4)-H		788	303
PE(20:3_20:5)-H		786	301
PE(20:3_22:4)-H		816	331
PE(20:3_22:5)-H		814	329
PE(20:3_22:6)-H		812	327
PE(20:4_20:4)-H		786	303
PE(20:4_20:5)-H		784	301
PE(20:4_22:4)-H		814	331
PE(20:4_22:5)-H		812	329
PE(20:4_22:6)-H		810	327
PE(20:5_20:5)-H		782	301
PE(20:5_22:4)-H		812	331
PE(20:5_22:5)-H		810	329
PE(20:5_22:6)-H		808	327
PE(22:4_22:4)-H		842	331
PE(22:4_22:5)-H		840	329
PE(22:4_22:6)-H		838	327
PE(22:5_22:5)-H		838	329
PE(22:5_22:6)-H		836	327
PE(22:6_22:6)-H		834	327
IS_PE(17:0_17:0)-H		718	269
IS_PE(15:0_15:0)-H		662	241

## Sheet: PG
		Q1	Q3
PG(14:0_14:0)-H		665	227
PG(14:0_16:0)-H		693	255
PG(14:0_16:1)-H		691	253
PG(14:0_16:2)-H		689	251
PG(14:0_16:3)-H		687	249
PG(14:0_18:0)-H		721	283
PG(14:0_18:1)-H		719	281
PG(14:0_18:2)-H		717	279
PG(14:0_18:3)-H		715	277
PG(14:0_20:0)-H		749	311
PG(14:0_20:1)-H		747	309
PG(14:0_20:2)-H		745	307
PG(14:0_20:3)-H		743	305
PG(14:0_20:4)-H		741	303
PG(14:0_20:5)-H		739	301
PG(14:0_22:4)-H		769	331
PG(14:0_22:5)-H		767	329
PG(14:0_22:6)-H		765	327
PG(16:0_16:0)-H		721	255
PG(16:0_16:1)-H		719	253
PG(16:0_16:2)-H		717	251
PG(16:0_16:3)-H		715	249
PG(16:0_18:0)-H		749	283
PG(16:0_18:1)-H		747	281
PG(16:0_18:2)-H		745	279
PG(16:0_18:3)-H		743	277
PG(16:0_20:0)-H		777	311
PG(16:0_20:1)-H		775	309
PG(16:0_20:2)-H		773	307
PG(16:0_20:3)-H		771	305
PG(16:0_20:4)-H		769	303
PG(16:0_20:5)-H		767	301
PG(16:0_22:4)-H		797	331
PG(16:0_22:5)-H		795	329
PG(16:0_22:6)-H		793	327
PG(16:1_16:1)-H		717	253
PG(16:1_16:2)-H		715	251
PG(16:1_16:3)-H		713	249
PG(16:1_18:0)-H		747	283
PG(16:1_18:1)-H		745	281
PG(16:1_18:2)-H		743	279
PG(16:1_18:3)-H		741	277
PG(16:1_20:0)-H		775	311
PG(16:1_20:1)-H		773	309
PG(16:1_20:2)-H		771	307
PG(16:1_20:3)-H		769	305
PG(16:1_20:4)-H		767	303
PG(16:1_20:5)-H		765	301
PG(16:1_22:4)-H		795	331
PG(16:1_22:5)-H		793	329
PG(16:1_22:6)-H		791	327
PG(16:2_16:2)-H		713	251
PG(16:2_16:3)-H		711	249
PG(16:2_18:0)-H		745	283
PG(16:2_18:1)-H		743	281
PG(16:2_18:2)-H		741	279
PG(16:2_18:3)-H		739	277
PG(16:2_20:0)-H		773	311
PG(16:2_20:1)-H		771	309
PG(16:2_20:2)-H		769	307
PG(16:2_20:3)-H		767	305
PG(16:2_20:4)-H		765	303
PG(16:2_20:5)-H		763	301
PG(16:2_22:4)-H		793	331
PG(16:2_22:5)-H		791	329
PG(16:2_22:6)-H		789	327
PG(16:3_16:3)-H		709	249
PG(16:3_18:0)-H		743	283
PG(16:3_18:1)-H		741	281
PG(16:3_18:2)-H		739	279
PG(16:3_18:3)-H		737	277
PG(16:3_20:0)-H		771	311
PG(16:3_20:1)-H		769	309
PG(16:3_20:2)-H		767	307
PG(16:3_20:3)-H		765	305
PG(16:3_20:4)-H		763	303
PG(16:3_20:5)-H		761	301
PG(16:3_22:4)-H		791	331
PG(16:3_22:5)-H		789	329
PG(16:3_22:6)-H		787	327
PG(18:0_18:0)-H		777	283
PG(18:0_18:1)-H		775	281
PG(18:0_18:2)-H		773	279
PG(18:0_18:3)-H		771	277
PG(18:0_20:0)-H		805	311
PG(18:0_20:1)-H		803	309
PG(18:0_20:2)-H		801	307
PG(18:0_20:3)-H		799	305
PG(18:0_20:4)-H		797	303
PG(18:0_20:5)-H		795	301
PG(18:0_22:4)-H		825	331
PG(18:0_22:5)-H		823	329
PG(18:0_22:6)-H		821	327
PG(18:1_18:1)-H		773	281
PG(18:1_18:2)-H		771	279
PG(18:1_18:3)-H		769	277
PG(18:1_20:0)-H		803	311
PG(18:1_20:1)-H		801	309
PG(18:1_20:2)-H		799	307
PG(18:1_20:3)-H		797	305
PG(18:1_20:4)-H		795	303
PG(18:1_20:5)-H		793	301
PG(18:1_22:4)-H		823	331
PG(18:1_22:5)-H		821	329
PG(18:1_22:6)-H		819	327
PG(18:2_18:2)-H		769	279
PG(18:2_18:3)-H		767	277
PG(18:2_20:0)-H		801	311
PG(18:2_20:1)-H		799	309
PG(18:2_20:2)-H		797	307
PG(18:2_20:3)-H		795	305
PG(18:2_20:4)-H		793	303
PG(18:2_20:5)-H		791	301
PG(18:2_22:4)-H		821	331
PG(18:2_22:5)-H		819	329
PG(18:2_22:6)-H		817	327
PG(18:3_18:3)-H		765	277
PG(18:3_20:0)-H		799	311
PG(18:3_20:1)-H		797	309
PG(18:3_20:2)-H		795	307
PG(18:3_20:3)-H		793	305
PG(18:3_20:4)-H		791	303
PG(18:3_20:5)-H		789	301
PG(18:3_22:4)-H		819	331
PG(18:3_22:5)-H		817	329
PG(18:3_22:6)-H		815	327
PG(20:0_20:0)-H		833	311
PG(20:0_20:1)-H		831	309
PG(20:0_20:2)-H		829	307
PG(20:0_20:3)-H		827	305
PG(20:0_20:4)-H		825	303
PG(20:0_20:5)-H		823	301
PG(20:0_22:4)-H		853	331
PG(20:0_22:5)-H		851	329
PG(20:0_22:6)-H		849	327
PG(20:1_20:1)-H		829	309
PG(20:1_20:2)-H		827	307
PG(20:1_20:3)-H		825	305
PG(20:1_20:4)-H		823	303
PG(20:1_20:5)-H		821	301
PG(20:1_22:4)-H		851	331
PG(20:1_22:5)-H		849	329
PG(20:1_22:6)-H		847	327
PG(20:2_20:2)-H		825	307
PG(20:2_20:3)-H		823	305
PG(20:2_20:4)-H		821	303
PG(20:2_20:5)-H		819	301
PG(20:2_22:4)-H		849	331
PG(20:2_22:5)-H		847	329
PG(20:2_22:6)-H		845	327
PG(20:3_20:3)-H		821	305
PG(20:3_20:4)-H		819	303
PG(20:3_20:5)-H		817	301
PG(20:3_22:4)-H		847	331
PG(20:3_22:5)-H		845	329
PG(20:3_22:6)-H		843	327
PG(20:4_20:4)-H		817	303
PG(20:4_20:5)-H		815	301
PG(20:4_22:4)-H		845	331
PG(20:4_22:5)-H		843	329
PG(20:4_22:6)-H		841	327
PG(20:5_20:5)-H		813	301
PG(20:5_22:4)-H		843	331
PG(20:5_22:5)-H		841	329
PG(20:5_22:6)-H		839	327
PG(22:4_22:4)-H		873	331
PG(22:4_22:5)-H		871	329
PG(22:4_22:6)-H		869	327
PG(22:5_22:5)-H		869	329
PG(22:5_22:6)-H		867	327
PG(22:6_22:6)-H		865	327
IS_PG(17:0_17:0)-H		749	269

## Sheet: PI
		Q1	Q3
PI(14:0_14:0)-H		753	227
PI(14:0_16:0)-H		781	255
PI(14:0_16:1)-H		779	253
PI(14:0_16:2)-H		777	251
PI(14:0_16:3)-H		775	249
PI(14:0_18:0)-H		809	283
PI(14:0_18:1)-H		807	281
PI(14:0_18:2)-H		805	279
PI(14:0_18:3)-H		803	277
PI(14:0_20:0)-H		837	311
PI(14:0_20:1)-H		835	309
PI(14:0_20:2)-H		833	307
PI(14:0_20:3)-H		831	305
PI(14:0_20:4)-H		829	303
PI(14:0_20:5)-H		827	301
PI(14:0_22:4)-H		857	331
PI(14:0_22:5)-H		855	329
PI(14:0_22:6)-H		853	327
PI(16:0_16:0)-H		809	255
PI(16:0_16:1)-H		807	253
PI(16:0_16:2)-H		805	251
PI(16:0_16:3)-H		803	249
PI(16:0_18:0)-H		837	283
PI(16:0_18:1)-H		835	281
PI(16:0_18:2)-H		833	279
PI(16:0_18:3)-H		831	277
PI(16:0_20:0)-H		865	311
PI(16:0_20:1)-H		863	309
PI(16:0_20:2)-H		861	307
PI(16:0_20:3)-H		859	305
PI(16:0_20:4)-H		857	303
PI(16:0_20:5)-H		855	301
PI(16:0_22:4)-H		885	331
PI(16:0_22:5)-H		883	329
PI(16:0_22:6)-H		881	327
PI(16:1_16:1)-H		805	253
PI(16:1_16:2)-H		803	251
PI(16:1_16:3)-H		801	249
PI(16:1_18:0)-H		835	283
PI(16:1_18:1)-H		833	281
PI(16:1_18:2)-H		831	279
PI(16:1_18:3)-H		829	277
PI(16:1_20:0)-H		863	311
PI(16:1_20:1)-H		861	309
PI(16:1_20:2)-H		859	307
PI(16:1_20:3)-H		857	305
PI(16:1_20:4)-H		855	303
PI(16:1_20:5)-H		853	301
PI(16:1_22:4)-H		883	331
PI(16:1_22:5)-H		881	329
PI(16:1_22:6)-H		879	327
PI(16:2_16:2)-H		801	251
PI(16:2_16:3)-H		799	249
PI(16:2_18:0)-H		833	283
PI(16:2_18:1)-H		831	281
PI(16:2_18:2)-H		829	279
PI(16:2_18:3)-H		827	277
PI(16:2_20:0)-H		861	311
PI(16:2_20:1)-H		859	309
PI(16:2_20:2)-H		857	307
PI(16:2_20:3)-H		855	305
PI(16:2_20:4)-H		853	303
PI(16:2_20:5)-H		851	301
PI(16:2_22:4)-H		881	331
PI(16:2_22:5)-H		879	329
PI(16:2_22:6)-H		877	327
PI(16:3_16:3)-H		797	249
PI(16:3_18:0)-H		831	283
PI(16:3_18:1)-H		829	281
PI(16:3_18:2)-H		827	279
PI(16:3_18:3)-H		825	277
PI(16:3_20:0)-H		859	311
PI(16:3_20:1)-H		857	309
PI(16:3_20:2)-H		855	307
PI(16:3_20:3)-H		853	305
PI(16:3_20:4)-H		851	303
PI(16:3_20:5)-H		849	301
PI(16:3_22:4)-H		879	331
PI(16:3_22:5)-H		877	329
PI(16:3_22:6)-H		875	327
PI(18:0_18:0)-H		865	283
PI(18:0_18:1)-H		863	281
PI(18:0_18:2)-H		861	279
PI(18:0_18:3)-H		859	277
PI(18:0_20:0)-H		893	311
PI(18:0_20:1)-H		891	309
PI(18:0_20:2)-H		889	307
PI(18:0_20:3)-H		887	305
PI(18:0_20:4)-H		885	303
PI(18:0_20:5)-H		883	301
PI(18:0_22:4)-H		913	331
PI(18:0_22:5)-H		911	329
PI(18:0_22:6)-H		909	327
PI(18:1_18:1)-H		861	281
PI(18:1_18:2)-H		859	279
PI(18:1_18:3)-H		857	277
PI(18:1_20:0)-H		891	311
PI(18:1_20:1)-H		889	309
PI(18:1_20:2)-H		887	307
PI(18:1_20:3)-H		885	305
PI(18:1_20:4)-H		883	303
PI(18:1_20:5)-H		881	301
PI(18:1_22:4)-H		911	331
PI(18:1_22:5)-H		909	329
PI(18:1_22:6)-H		907	327
PI(18:2_18:2)-H		857	279
PI(18:2_18:3)-H		855	277
PI(18:2_20:0)-H		889	311
PI(18:2_20:1)-H		887	309
PI(18:2_20:2)-H		885	307
PI(18:2_20:3)-H		883	305
PI(18:2_20:4)-H		881	303
PI(18:2_20:5)-H		879	301
PI(18:2_22:4)-H		909	331
PI(18:2_22:5)-H		907	329
PI(18:2_22:6)-H		905	327
PI(18:3_18:3)-H		853	277
PI(18:3_20:0)-H		887	311
PI(18:3_20:1)-H		885	309
PI(18:3_20:2)-H		883	307
PI(18:3_20:3)-H		881	305
PI(18:3_20:4)-H		879	303
PI(18:3_20:5)-H		877	301
PI(18:3_22:4)-H		907	331
PI(18:3_22:5)-H		905	329
PI(18:3_22:6)-H		903	327
PI(20:0_20:0)-H		921	311
PI(20:0_20:1)-H		919	309
PI(20:0_20:2)-H		917	307
PI(20:0_20:3)-H		915	305
PI(20:0_20:4)-H		913	303
PI(20:0_20:5)-H		911	301
PI(20:0_22:4)-H		941	331
PI(20:0_22:5)-H		939	329
PI(20:0_22:6)-H		937	327
PI(20:1_20:1)-H		917	309
PI(20:1_20:2)-H		915	307
PI(20:1_20:3)-H		913	305
PI(20:1_20:4)-H		911	303
PI(20:1_20:5)-H		909	301
PI(20:1_22:4)-H		939	331
PI(20:1_22:5)-H		937	329
PI(20:1_22:6)-H		935	327
PI(20:2_20:2)-H		913	307
PI(20:2_20:3)-H		911	305
PI(20:2_20:4)-H		909	303
PI(20:2_20:5)-H		907	301
PI(20:2_22:4)-H		937	331
PI(20:2_22:5)-H		935	329
PI(20:2_22:6)-H		933	327
PI(20:3_20:3)-H		909	305
PI(20:3_20:4)-H		907	303
PI(20:3_20:5)-H		905	301
PI(20:3_22:4)-H		935	331
PI(20:3_22:5)-H		933	329
PI(20:3_22:6)-H		931	327
PI(20:4_20:4)-H		905	303
PI(20:4_20:5)-H		903	301
PI(20:4_22:4)-H		933	331
PI(20:4_22:5)-H		931	329
PI(20:4_22:6)-H		929	327
PI(20:5_20:5)-H		901	301
PI(20:5_22:4)-H		931	331
PI(20:5_22:5)-H		929	329
PI(20:5_22:6)-H		927	327
PI(22:4_22:4)-H		961	331
PI(22:4_22:5)-H		959	329
PI(22:4_22:6)-H		957	327
PI(22:5_22:5)-H		957	329
PI(22:5_22:6)-H		955	327
PI(22:6_22:6)-H		953	327
PI(17:0_20:4)-H		871	303

## Sheet: PS
		Q1	Q3
PS(14:0_14:0)-H		678	227
PS(14:0_16:0)-H		706	255
PS(14:0_16:1)-H		704	253
PS(14:0_16:2)-H		702	251
PS(14:0_16:3)-H		700	249
PS(14:0_18:0)-H		734	283
PS(14:0_18:1)-H		732	281
PS(14:0_18:2)-H		730	279
PS(14:0_18:3)-H		728	277
PS(14:0_20:0)-H		762	311
PS(14:0_20:1)-H		760	309
PS(14:0_20:2)-H		758	307
PS(14:0_20:3)-H		756	305
PS(14:0_20:4)-H		754	303
PS(14:0_20:5)-H		752	301
PS(14:0_22:4)-H		782	331
PS(14:0_22:5)-H		780	329
PS(14:0_22:6)-H		778	327
PS(16:0_16:0)-H		734	255
PS(16:0_16:1)-H		732	253
PS(16:0_16:2)-H		730	251
PS(16:0_16:3)-H		728	249
PS(16:0_18:0)-H		762	283
PS(16:0_18:1)-H		760	281
PS(16:0_18:2)-H		758	279
PS(16:0_18:3)-H		756	277
PS(16:0_20:0)-H		790	311
PS(16:0_20:1)-H		788	309
PS(16:0_20:2)-H		786	307
PS(16:0_20:3)-H		784	305
PS(16:0_20:4)-H		782	303
PS(16:0_20:5)-H		780	301
PS(16:0_22:4)-H		810	331
PS(16:0_22:5)-H		808	329
PS(16:0_22:6)-H		806	327
PS(16:1_16:1)-H		730	253
PS(16:1_16:2)-H		728	251
PS(16:1_16:3)-H		726	249
PS(16:1_18:0)-H		760	283
PS(16:1_18:1)-H		758	281
PS(16:1_18:2)-H		756	279
PS(16:1_18:3)-H		754	277
PS(16:1_20:0)-H		788	311
PS(16:1_20:1)-H		786	309
PS(16:1_20:2)-H		784	307
PS(16:1_20:3)-H		782	305
PS(16:1_20:4)-H		780	303
PS(16:1_20:5)-H		778	301
PS(16:1_22:4)-H		808	331
PS(16:1_22:5)-H		806	329
PS(16:1_22:6)-H		804	327
PS(16:2_16:2)-H		726	251
PS(16:2_16:3)-H		724	249
PS(16:2_18:0)-H		758	283
PS(16:2_18:1)-H		756	281
PS(16:2_18:2)-H		754	279
PS(16:2_18:3)-H		752	277
PS(16:2_20:0)-H		786	311
PS(16:2_20:1)-H		784	309
PS(16:2_20:2)-H		782	307
PS(16:2_20:3)-H		780	305
PS(16:2_20:4)-H		778	303
PS(16:2_20:5)-H		776	301
PS(16:2_22:4)-H		806	331
PS(16:2_22:5)-H		804	329
PS(16:2_22:6)-H		802	327
PS(16:3_16:3)-H		722	249
PS(16:3_18:0)-H		756	283
PS(16:3_18:1)-H		754	281
PS(16:3_18:2)-H		752	279
PS(16:3_18:3)-H		750	277
PS(16:3_20:0)-H		784	311
PS(16:3_20:1)-H		782	309
PS(16:3_20:2)-H		780	307
PS(16:3_20:3)-H		778	305
PS(16:3_20:4)-H		776	303
PS(16:3_20:5)-H		774	301
PS(16:3_22:4)-H		804	331
PS(16:3_22:5)-H		802	329
PS(16:3_22:6)-H		800	327
PS(18:0_18:0)-H		790	283
PS(18:0_18:1)-H		788	281
PS(18:0_18:2)-H		786	279
PS(18:0_18:3)-H		784	277
PS(18:0_20:0)-H		818	311
PS(18:0_20:1)-H		816	309
PS(18:0_20:2)-H		814	307
PS(18:0_20:3)-H		812	305
PS(18:0_20:4)-H		810	303
PS(18:0_20:5)-H		808	301
PS(18:0_22:4)-H		838	331
PS(18:0_22:5)-H		836	329
PS(18:0_22:6)-H		834	327
PS(18:1_18:1)-H		786	281
PS(18:1_18:2)-H		784	279
PS(18:1_18:3)-H		782	277
PS(18:1_20:0)-H		816	311
PS(18:1_20:1)-H		814	309
PS(18:1_20:2)-H		812	307
PS(18:1_20:3)-H		810	305
PS(18:1_20:4)-H		808	303
PS(18:1_20:5)-H		806	301
PS(18:1_22:4)-H		836	331
PS(18:1_22:5)-H		834	329
PS(18:1_22:6)-H		832	327
PS(18:2_18:2)-H		782	279
PS(18:2_18:3)-H		780	277
PS(18:2_20:0)-H		814	311
PS(18:2_20:1)-H		812	309
PS(18:2_20:2)-H		810	307
PS(18:2_20:3)-H		808	305
PS(18:2_20:4)-H		806	303
PS(18:2_20:5)-H		804	301
PS(18:2_22:4)-H		834	331
PS(18:2_22:5)-H		832	329
PS(18:2_22:6)-H		830	327
PS(18:3_18:3)-H		778	277
PS(18:3_20:0)-H		812	311
PS(18:3_20:1)-H		810	309
PS(18:3_20:2)-H		808	307
PS(18:3_20:3)-H		806	305
PS(18:3_20:4)-H		804	303
PS(18:3_20:5)-H		802	301
PS(18:3_22:4)-H		832	331
PS(18:3_22:5)-H		830	329
PS(18:3_22:6)-H		828	327
PS(20:0_20:0)-H		846	311
PS(20:0_20:1)-H		844	309
PS(20:0_20:2)-H		842	307
PS(20:0_20:3)-H		840	305
PS(20:0_20:4)-H		838	303
PS(20:0_20:5)-H		836	301
PS(20:0_22:4)-H		866	331
PS(20:0_22:5)-H		864	329
PS(20:0_22:6)-H		862	327
PS(20:1_20:1)-H		842	309
PS(20:1_20:2)-H		840	307
PS(20:1_20:3)-H		838	305
PS(20:1_20:4)-H		836	303
PS(20:1_20:5)-H		834	301
PS(20:1_22:4)-H		864	331
PS(20:1_22:5)-H		862	329
PS(20:1_22:6)-H		860	327
PS(20:2_20:2)-H		838	307
PS(20:2_20:3)-H		836	305
PS(20:2_20:4)-H		834	303
PS(20:2_20:5)-H		832	301
PS(20:2_22:4)-H		862	331
PS(20:2_22:5)-H		860	329
PS(20:2_22:6)-H		858	327
PS(20:3_20:3)-H		834	305
PS(20:3_20:4)-H		832	303
PS(20:3_20:5)-H		830	301
PS(20:3_22:4)-H		860	331
PS(20:3_22:5)-H		858	329
PS(20:3_22:6)-H		856	327
PS(20:4_20:4)-H		830	303
PS(20:4_20:5)-H		828	301
PS(20:4_22:4)-H		858	331
PS(20:4_22:5)-H		856	329
PS(20:4_22:6)-H		854	327
PS(20:5_20:5)-H		826	301
PS(20:5_22:4)-H		856	331
PS(20:5_22:5)-H		854	329
PS(20:5_22:6)-H		852	327
PS(22:4_22:4)-H		886	331
PS(22:4_22:5)-H		884	329
PS(22:4_22:6)-H		882	327
PS(22:5_22:5)-H		882	329
PS(22:5_22:6)-H		880	327
PS(22:6_22:6)-H		878	327
IS_PS(17:0_17:0)-H		718	267
